# Supplementary material for: Autoprobiotics in the Treatment of Patients with Colorectal Cancer in the Early Postoperative Period
Source: Microorganisms. 2024 May 13;12(5):980. doi: 10.3390/microorganisms12050980 (PMC11124500; doi:10.3390/microorganisms12050980)
Supplement: Supplementary file 1 [file microorganisms-12-00980-s001.zip]

Archive with 1 entries (1 files):
- microorganisms-2908179-supplementary.pdf
